# Supplementary material for: A Universal and Quantitative PCR Strategy for Detection and Epidemiologic Analysis of Canine Papillomavirus (CPV)
Source: Int J Mol Sci. 2025 May 6;26(9):4391. doi: 10.3390/ijms26094391 (PMC12072735; doi:10.3390/ijms26094391)
Supplement: Supplementary file 1 [file ijms-26-04391-s001.zip]

Archive with 1 entries (1 files):
- ijms-3565429-supplementary.pdf
